# Supplementary material for: The effect of cooperator recognition on competition among clones in spatially structured microbial communities
Source: PLoS One. 2024 Mar 28;19(3):e0299546. doi: 10.1371/journal.pone.0299546 (PMC10977701; doi:10.1371/journal.pone.0299546)
Supplement: S2 File — Summary of cell proportions in the total and at the edge of the communities for the obligate and greenbeard simulations. (CSV) [file pone.0299546.s003.csv]

InitialProp	rii	Scenario	Time	DataType	StDev	FinalPropSlow
0.1	0	Baseline	End	Edges	0.003335892	0.000765306
0.1	0.1	Greenbeard	End	Edges	0.01111964	0.00255102
0.1	0.3	Greenbeard	End	Edges	0.103827998	0.055156986
0.1	0.5	Greenbeard	End	Edges	0.198146388	0.17487991
0.1	0.7	Greenbeard	End	Edges	0.166736395	0.105491688
0.3	0	Baseline	End	Edges	0.002223928	0.000510204
0.3	0.1	Greenbeard	End	Edges	0.042664625	0.019642857
0.3	0.3	Greenbeard	End	Edges	0.124044663	0.13622449
0.3	0.5	Greenbeard	End	Edges	0.252458091	0.325639797
0.3	0.7	Greenbeard	End	Edges	0.274294505	0.491371732
0.5	0	Baseline	End	Edges	0.002223928	0.000510204
0.5	0.1	Greenbeard	End	Edges	0.07143511	0.053949176
0.5	0.3	Greenbeard	End	Edges	0.150635449	0.270959692
0.5	0.5	Greenbeard	End	Edges	0.20946459	0.572585323
0.5	0.7	Greenbeard	End	Edges	0.173012253	0.797783687
0.7	0	Baseline	End	Edges	0.01338982	0.003826531
0.7	0.1	Greenbeard	End	Edges	0.076148707	0.07244898
0.7	0.3	Greenbeard	End	Edges	0.252362142	0.412549273
0.7	0.5	Greenbeard	End	Edges	0.183799978	0.702375184
0.7	0.7	Greenbeard	End	Edges	0.091069816	0.911154696
0.1	0.1	Obligate	End	Edges	0.001111964	0.000255102
0.1	0.3	Obligate	End	Edges	0.051691379	0.023214286
0.1	0.5	Obligate	End	Edges	0.006920745	0.002040816
0.1	0.7	Obligate	End	Edges	0.156312411	0.116000563
0.3	0.1	Obligate	End	Edges	0.002433518	0.000765306
0.3	0.3	Obligate	End	Edges	0.061637637	0.043367347
0.3	0.5	Obligate	End	Edges	0.152022979	0.161816201
0.3	0.7	Obligate	End	Edges	0.163426643	0.239886705
0.5	0.1	Obligate	End	Edges	0.018903388	0.004336735
0.5	0.3	Obligate	End	Edges	0.131470395	0.102040816
0.5	0.5	Obligate	End	Edges	0.19835163	0.268645011
0.5	0.7	Obligate	End	Edges	0.248570081	0.383936257
0.7	0.1	Obligate	End	Edges	0.096935248	0.056392918
0.7	0.3	Obligate	End	Edges	0.169736231	0.277141604
0.7	0.5	Obligate	End	Edges	0.167029823	0.50036453
0.7	0.7	Obligate	End	Edges	0.17025839	0.605305046
0.1	0	Baseline	End	Total	0.00114462	0.001126708
0.1	0.1	Greenbeard	End	Total	0.01432165	0.005141884
0.1	0.3	Greenbeard	End	Total	0.26743281	0.187303742
0.1	0.5	Greenbeard	End	Total	0.29208606	0.534104823
0.1	0.7	Greenbeard	End	Total	0.31455267	0.583357815
0.3	0	Baseline	End	Total	0.00142731	0.001993571
0.3	0.1	Greenbeard	End	Total	0.02417347	0.016874712
0.3	0.3	Greenbeard	End	Total	0.22945394	0.441284993
0.3	0.5	Greenbeard	End	Total	0.27032261	0.705650262
0.3	0.7	Greenbeard	End	Total	0.08591258	0.874754658
0.5	0	Baseline	End	Total	0.00396658	0.005610542
0.5	0.1	Greenbeard	End	Total	0.07327257	0.061558088
0.5	0.3	Greenbeard	End	Total	0.16110566	0.629058755
0.5	0.5	Greenbeard	End	Total	0.06530868	0.878580676
0.5	0.7	Greenbeard	End	Total	0.02969543	0.959533598
0.7	0	Baseline	End	Total	0.01083113	0.012319462
0.7	0.1	Greenbeard	End	Total	0.08793992	0.114876401
0.7	0.3	Greenbeard	End	Total	0.16398263	0.744475218
0.7	0.5	Greenbeard	End	Total	0.04613856	0.928520747
0.7	0.7	Greenbeard	End	Total	0.01990142	0.977069451
0.1	0.1	Obligate	End	Total	0.002478867	0.00174853
0.1	0.3	Obligate	End	Total	0.091824191	0.03775753
0.1	0.5	Obligate	End	Total	0.065014714	0.0318801
0.1	0.7	Obligate	End	Total	0.306298574	0.23945284
0.3	0.1	Obligate	End	Total	0.014273502	0.00708538
0.3	0.3	Obligate	End	Total	0.132944351	0.09696851
0.3	0.5	Obligate	End	Total	0.252244606	0.37432163
0.3	0.7	Obligate	End	Total	0.269608206	0.52427329
0.5	0.1	Obligate	End	Total	0.007997889	0.00894073
0.5	0.3	Obligate	End	Total	0.26729791	0.25770583
0.5	0.5	Obligate	End	Total	0.279068902	0.47848784
0.5	0.7	Obligate	End	Total	0.238014833	0.66028818
0.7	0.1	Obligate	End	Total	0.059911758	0.05349768
0.7	0.3	Obligate	End	Total	0.229777178	0.49105949
0.7	0.5	Obligate	End	Total	0.094779733	0.75100741
0.7	0.7	Obligate	End	Total	0.085327251	0.81850067
0.1	0	Baseline	Mid	Edges	0.022302	0.01061545
0.1	0.1	Greenbeard	Mid	Edges	0.01933263	0.00769104
0.1	0.3	Greenbeard	Mid	Edges	0.08793571	0.04685826
0.1	0.5	Greenbeard	Mid	Edges	0.15051903	0.11024411
0.1	0.7	Greenbeard	Mid	Edges	0.11231907	0.06416153
0.3	0	Baseline	Mid	Edges	0.02524446	0.01306956
0.3	0.1	Greenbeard	Mid	Edges	0.06280655	0.04084447
0.3	0.3	Greenbeard	Mid	Edges	0.10430168	0.11093606
0.3	0.5	Greenbeard	Mid	Edges	0.20207737	0.24887775
0.3	0.7	Greenbeard	Mid	Edges	0.22350448	0.36238773
0.5	0	Baseline	Mid	Edges	0.0502079	0.04184888
0.5	0.1	Greenbeard	Mid	Edges	0.09863592	0.09586807
0.5	0.3	Greenbeard	Mid	Edges	0.1405235	0.23848189
0.5	0.5	Greenbeard	Mid	Edges	0.18110076	0.43836133
0.5	0.7	Greenbeard	Mid	Edges	0.19165943	0.65248048
0.7	0	Baseline	Mid	Edges	0.08099877	0.08624
0.7	0.1	Greenbeard	Mid	Edges	0.07042814	0.1584702
0.7	0.3	Greenbeard	Mid	Edges	0.2283515	0.37818695
0.7	0.5	Greenbeard	Mid	Edges	0.17617329	0.58206736
0.7	0.7	Greenbeard	Mid	Edges	0.13357435	0.78526747
0.1	0.1	Obligate	Mid	Edges	0.016478049	0.007570478
0.1	0.3	Obligate	Mid	Edges	0.042531783	0.026174259
0.1	0.5	Obligate	Mid	Edges	0.011004909	0.004074322
0.1	0.7	Obligate	Mid	Edges	0.130349489	0.095125749
0.3	0.1	Obligate	Mid	Edges	0.029415648	0.019850401
0.3	0.3	Obligate	Mid	Edges	0.046691474	0.042899065
0.3	0.5	Obligate	Mid	Edges	0.137482527	0.150309715
0.3	0.7	Obligate	Mid	Edges	0.143796016	0.204643882
0.5	0.1	Obligate	Mid	Edges	0.04639308	0.040856389
0.5	0.3	Obligate	Mid	Edges	0.148825864	0.120889415
0.5	0.5	Obligate	Mid	Edges	0.188442441	0.250951099
0.5	0.7	Obligate	Mid	Edges	0.196267712	0.316764696
0.7	0.1	Obligate	Mid	Edges	0.092326746	0.1302994
0.7	0.3	Obligate	Mid	Edges	0.158573403	0.282464886
0.7	0.5	Obligate	Mid	Edges	0.158553426	0.468879407
0.7	0.7	Obligate	Mid	Edges	0.15627477	0.537538021
0.1	0	Baseline	Mid	Total	0.00652201	0.00859673
0.1	0.1	Greenbeard	Mid	Total	0.0136287	0.01559336
0.1	0.3	Greenbeard	Mid	Total	0.11483028	0.07751058
0.1	0.5	Greenbeard	Mid	Total	0.23606627	0.21256896
0.1	0.7	Greenbeard	Mid	Total	0.27333975	0.236156
0.3	0	Baseline	Mid	Total	0.01195705	0.01862687
0.3	0.1	Greenbeard	Mid	Total	0.03321491	0.03823495
0.3	0.3	Greenbeard	Mid	Total	0.12336852	0.18325976
0.3	0.5	Greenbeard	Mid	Total	0.29523711	0.45438765
0.3	0.7	Greenbeard	Mid	Total	0.27452353	0.59732031
0.5	0	Baseline	Mid	Total	0.02571195	0.04434532
0.5	0.1	Greenbeard	Mid	Total	0.05098962	0.09237564
0.5	0.3	Greenbeard	Mid	Total	0.19322868	0.36293057
0.5	0.5	Greenbeard	Mid	Total	0.17817985	0.66668045
0.5	0.7	Greenbeard	Mid	Total	0.09745113	0.86525404
0.7	0	Baseline	Mid	Total	0.03428178	0.07607525
0.7	0.1	Greenbeard	Mid	Total	0.06661666	0.15862067
0.7	0.3	Greenbeard	Mid	Total	0.24392225	0.52134241
0.7	0.5	Greenbeard	Mid	Total	0.11046106	0.81599433
0.7	0.7	Greenbeard	Mid	Total	0.06510132	0.92092814
0.1	0.1	Obligate	Mid	Total	0.01090063	0.0102222
0.1	0.3	Obligate	Mid	Total	0.03864754	0.03525372
0.1	0.5	Obligate	Mid	Total	0.02935402	0.02222688
0.1	0.7	Obligate	Mid	Total	0.19207299	0.14763185
0.3	0.1	Obligate	Mid	Total	0.02212383	0.03050943
0.3	0.3	Obligate	Mid	Total	0.06744759	0.07034911
0.3	0.5	Obligate	Mid	Total	0.1782314	0.23910906
0.3	0.7	Obligate	Mid	Total	0.21520553	0.33431947
0.5	0.1	Obligate	Mid	Total	0.03087793	0.0489373
0.5	0.3	Obligate	Mid	Total	0.19355141	0.20416349
0.5	0.5	Obligate	Mid	Total	0.21059892	0.34526677
0.5	0.7	Obligate	Mid	Total	0.2172701	0.4890858
0.7	0.1	Obligate	Mid	Total	0.06194011	0.12472923
0.7	0.3	Obligate	Mid	Total	0.18021563	0.41141951
0.7	0.5	Obligate	Mid	Total	0.13911635	0.62798642
0.7	0.7	Obligate	Mid	Total	0.15011788	0.68161662
