# Supplementary material for: The effect of cooperator recognition on competition among clones in spatially structured microbial communities
Source: PLoS One. 2024 Mar 28;19(3):e0299546. doi: 10.1371/journal.pone.0299546 (PMC10977701; doi:10.1371/journal.pone.0299546)
Supplement: S3 File — Summary of cell proportions in the total communities for the polychromatic greenbeard simulations. (CSV) [file pone.0299546.s004.csv]

InitialPropSlow	rii	Scenario	Total_Fast	TotalStd	Total_Slow	StartFastFreq
0.1	0.1	4-Poly-Poly	0.996064	0.010409	0.003936	0.9
0.1	0.3	4-Poly-Poly	0.994447	0.006355	0.005553	0.9
0.1	0.5	4-Poly-Poly	0.981511	0.028004	0.018489	0.9
0.1	0.7	4-Poly-Poly	0.974346	0.044081	0.025654	0.9
0.3	0.1	4-Poly-Poly	0.993611	0.004346	0.006389	0.7
0.3	0.3	4-Poly-Poly	0.98496	0.009799	0.01504	0.7
0.3	0.5	4-Poly-Poly	0.957522	0.02814	0.042478	0.7
0.3	0.7	4-Poly-Poly	0.931583	0.059695	0.068417	0.7
0.5	0.1	4-Poly-Poly	0.987018	0.013429	0.012982	0.5
0.5	0.3	4-Poly-Poly	0.952924	0.035839	0.047076	0.5
0.5	0.5	4-Poly-Poly	0.937051	0.053231	0.062949	0.5
0.5	0.7	4-Poly-Poly	0.898395	0.059269	0.101605	0.5
0.7	0.1	4-Poly-Poly	0.974426	0.019915	0.025574	0.3
0.7	0.3	4-Poly-Poly	0.902134	0.066622	0.097866	0.3
0.7	0.5	4-Poly-Poly	0.843055	0.113229	0.156945	0.3
0.7	0.7	4-Poly-Poly	0.788449	0.128011	0.211551	0.3
0.9	0.1	4-Poly-Poly	0.76168	0.155153	0.23832	0.1
0.9	0.3	4-Poly-Poly	0.48578	0.275033	0.51422	0.1
0.9	0.5	4-Poly-Poly	0.301732	0.281158	0.698268	0.1
0.9	0.7	4-Poly-Poly	0.231991	0.302986	0.768009	0.1
0.1	0.1	2-Green(fast)-Poly(slow)	0.997235	0.002363	0.002765	0.9
0.1	0.3	2-Green(fast)-Poly(slow)	0.98935	0.013142	0.01065	0.9
0.1	0.5	2-Green(fast)-Poly(slow)	0.980155	0.023457	0.019845	0.9
0.1	0.7	2-Green(fast)-Poly(slow)	0.942725	0.055328	0.057275	0.9
0.3	0.1	2-Green(fast)-Poly(slow)	0.991354	0.005841	0.008646	0.7
0.3	0.3	2-Green(fast)-Poly(slow)	0.969485	0.02667	0.030515	0.7
0.3	0.5	2-Green(fast)-Poly(slow)	0.872648	0.09987	0.127352	0.7
0.3	0.7	2-Green(fast)-Poly(slow)	0.829887	0.130292	0.170113	0.7
0.5	0.1	2-Green(fast)-Poly(slow)	0.982002	0.010289	0.017998	0.5
0.5	0.3	2-Green(fast)-Poly(slow)	0.92604	0.064186	0.07396	0.5
0.5	0.5	2-Green(fast)-Poly(slow)	0.807827	0.113222	0.192173	0.5
0.5	0.7	2-Green(fast)-Poly(slow)	0.656473	0.202954	0.343527	0.5
0.7	0.1	2-Green(fast)-Poly(slow)	0.937303	0.064368	0.062697	0.3
0.7	0.3	2-Green(fast)-Poly(slow)	0.726445	0.175261	0.273555	0.3
0.7	0.5	2-Green(fast)-Poly(slow)	0.597268	0.192605	0.402732	0.3
0.7	0.7	2-Green(fast)-Poly(slow)	0.490191	0.216649	0.509809	0.3
0.9	0.1	2-Green(fast)-Poly(slow)	0.712839	0.208104	0.287161	0.1
0.9	0.3	2-Green(fast)-Poly(slow)	0.29311	0.230314	0.70689	0.1
0.9	0.5	2-Green(fast)-Poly(slow)	0.205438	0.252606	0.794562	0.1
0.9	0.7	2-Green(fast)-Poly(slow)	0.183736	0.2223	0.816264	0.1
0.1	0.1	3-Poly(fast)-Green(slow)	0.999179	0.000629	0.000821	0.9
0.1	0.3	3-Poly(fast)-Green(slow)	0.999741	0.000183	0.000259	0.9
0.1	0.5	3-Poly(fast)-Green(slow)	0.999718	0.000311	0.000282	0.9
0.1	0.7	3-Poly(fast)-Green(slow)	0.999772	0.000215	0.000228	0.9
0.3	0.1	3-Poly(fast)-Green(slow)	0.998502	0.001224	0.001498	0.7
0.3	0.3	3-Poly(fast)-Green(slow)	0.998754	0.001374	0.001246	0.7
0.3	0.5	3-Poly(fast)-Green(slow)	0.998365	0.002434	0.001635	0.7
0.3	0.7	3-Poly(fast)-Green(slow)	0.997902	0.004098	0.002098	0.7
0.5	0.1	3-Poly(fast)-Green(slow)	0.995464	0.003563	0.004536	0.5
0.5	0.3	3-Poly(fast)-Green(slow)	0.996759	0.002929	0.003241	0.5
0.5	0.5	3-Poly(fast)-Green(slow)	0.988969	0.028457	0.011031	0.5
0.5	0.7	3-Poly(fast)-Green(slow)	0.986884	0.036101	0.013116	0.5
0.7	0.1	3-Poly(fast)-Green(slow)	0.975181	0.02533	0.024819	0.3
0.7	0.3	3-Poly(fast)-Green(slow)	0.978013	0.031972	0.021987	0.3
0.7	0.5	3-Poly(fast)-Green(slow)	0.95281	0.103346	0.04719	0.3
0.7	0.7	3-Poly(fast)-Green(slow)	0.954921	0.071726	0.045079	0.3
0.9	0.1	3-Poly(fast)-Green(slow)	0.801197	0.139446	0.198803	0.1
0.9	0.3	3-Poly(fast)-Green(slow)	0.66431	0.220364	0.33569	0.1
0.9	0.5	3-Poly(fast)-Green(slow)	0.638117	0.293013	0.361883	0.1
0.9	0.7	3-Poly(fast)-Green(slow)	0.450427	0.24571	0.549573	0.1
0.1	0.1	1-Green-Green	0.998508	0.001743	0.001492	0.9
0.1	0.3	1-Green-Green	0.999711	0.000265	0.000289	0.9
0.1	0.5	1-Green-Green	0.999678	0.000234	0.000322	0.9
0.1	0.7	1-Green-Green	0.999168	0.002321	0.000832	0.9
0.3	0.1	1-Green-Green	0.99782	0.002494	0.00218	0.7
0.3	0.3	1-Green-Green	0.998104	0.001724	0.001896	0.7
0.3	0.5	1-Green-Green	0.997872	0.004701	0.002128	0.7
0.3	0.7	1-Green-Green	0.99512	0.017391	0.00488	0.7
0.5	0.1	1-Green-Green	0.99305	0.00815	0.00695	0.5
0.5	0.3	1-Green-Green	0.983108	0.036997	0.016892	0.5
0.5	0.5	1-Green-Green	0.986169	0.025202	0.013831	0.5
0.5	0.7	1-Green-Green	0.929633	0.115741	0.070367	0.5
0.7	0.1	1-Green-Green	0.975618	0.028742	0.024382	0.3
0.7	0.3	1-Green-Green	0.941692	0.082148	0.058308	0.3
0.7	0.5	1-Green-Green	0.894128	0.172067	0.105872	0.3
0.7	0.7	1-Green-Green	0.875685	0.181634	0.124315	0.3
0.9	0.1	1-Green-Green	0.704613	0.220246	0.295387	0.1
0.9	0.3	1-Green-Green	0.606807	0.146811	0.393193	0.1
0.9	0.5	1-Green-Green	0.444312	0.221589	0.555688	0.1
0.9	0.7	1-Green-Green	0.293873	0.189367	0.706127	0.1
0.9	0	Baseline	0.873058	0.113238	0.126942	0.1
0.7	0	Baseline	0.987681	0.010831	0.012319	0.3
0.5	0	Baseline	0.994389	0.003967	0.005611	0.5
0.3	0	Baseline	0.998006	0.001427	0.001994	0.7
0.1	0	Baseline	0.998873	0.001145	0.001127	0.9
